# Supplementary material for: Identification of Elizabethkingia species by MALDI-TOF MS proteotyping
Source: Microbiol Spectr. 2025 Feb 6;13(3):e02454-24. doi: 10.1128/spectrum.02454-24 (PMC11878014; doi:10.1128/spectrum.02454-24)
Supplement: Table S1 — NGS information. [file spectrum.02454-24-s0003.xlsx]

## Sheet: S1
TABLE S1 Details of the 12 strains analyzed in this study
Strains	Species	Isolate date	Specimen source	Geographic location	Genome accession No.	Reads (bp)	Coverage	Contigs	Predicted genome Size (bp)	GC Content (%)	Completeness	Contamination	Contig_N50	Instrument
25547	E. meningoseptica	August 2015	Sputum	Japan	SAMD00791561	265470599	67.15	298	3953493	37	99.99	0.05	153609	MiSeq
26380	E. anophelis	July 2016	Sputum	Japan	SAMD00791562	142760987	33.97	429	4202913	35	100	0.53	44597	MiSeq
27288	E. anophelis	July 2017	Sputum	Japan	SAMD00791563	350066705	83.95	465	4170131	36	100	0.42	131468	MiSeq
27513	E. anophelis	September 2017	Sputum	Japan	SAMD00791564	312807224	76.44	660	4092178	36	100	0.18	164725	MiSeq
27521	E. anophelis	September 2017	Urine	Japan	SAMD00791565	322763452	79.48	255	4060968	36	100	0.39	372958	MiSeq
35660	E. miricola	June 2023	Sputum	Japan	SAMD00791566	187578000	43.2724	677	4334822	36	100	0.32	11571	MiniSeq
35834	E. anophelis	July 2023	Sputum	Japan	SAMD00791567	196683000	46.2892	139	4249000	36	100	0.52	77361	MiniSeq
37341	E. anophelis	January 2024	Eye injuries	Japan	SAMD00791568	191819000	47.4513	431	4042437	35	100	0.02	20231	MiniSeq
GS761	E. anophelis	July 2023	Mosquito	Thailand	SAMD00787900	4138067	ND	2	4138067	35	100	0.03	3538953	MiSeq
GS777	E. anophelis	August 2023	Mosquito	Japan	SAMD00787901	628464844	157.21	88	3995613	36	100	0.14	385588	MiSeq
GS778	E. miricola	August 2023	Mosquito	Japan	SAMD00787902	608840158	138.36	95	4400392	36	100	0.45	672508	MiSeq
GS780	E. anophelis	September 2023	Mosquito	Japan	SAMD00787903	711520744	172.51	83	4121006	35	100	0.31	513595	MiSeq
