# Supplementary material for: Identification of Elizabethkingia species by MALDI-TOF MS proteotyping
Source: Microbiol Spectr. 2025 Feb 6;13(3):e02454-24. doi: 10.1128/spectrum.02454-24 (PMC11878014; doi:10.1128/spectrum.02454-24)
Supplement: Table S2 — Comparison of Elizabethkingia type strains using ANI based on WGS and 16S rRNA sequence identities. [file spectrum.02454-24-s0004.xlsx]

## Sheet: S2
TABLE S2 Comparison of Elizabethkingia type strains using ANI based on WGS and 16S rRNA sequence identities
	E. anophelis NCTC 13869T	E. argenteiflava JCM 32097T	E. bruuniana CIP 111191T	E. meningoseptica NBRC 12535T	E. miricola JCM 11413T	E. ursingii CIP 111192T	E. occulta CIP 111193T
E. anophelis NCTC 13869T	100	75.02	91.68	80.29	92.31	89.79	90
E. argenteiflava JCM 32097T	95	100	75.15	74.98	75.23	75.08	75.06
E. bruuniana CIP 111191T	97.7	95.6	100	80.2	93.11	91.4	90.97
E. meningoseptica NBRC 12535T	98.1	96	98.1	100	80.13	80.37	80.29
E. miricola JCM 11413T	97.7	95.4	99.6	98.1	100	91.55	91.21
E. ursingii CIP 111192T	97.4	95.4	99	98.7	98.9	100	94.5
E. occulta CIP 111193T	97.4	96	99.4	97.8	99.3	98.8	100
Similarities using ANI based on WGS and 16S rRNA were indicated in black and gray, respectively.
