# Supplementary material for: Identification of Elizabethkingia species by MALDI-TOF MS proteotyping
Source: Microbiol Spectr. 2025 Feb 6;13(3):e02454-24. doi: 10.1128/spectrum.02454-24 (PMC11878014; doi:10.1128/spectrum.02454-24)
Supplement: Table S3 — Average peaks of biomarker proteins in clinical and environmental strains of Elizabethkingia species by Microflex LT/SH. [file spectrum.02454-24-s0005.xlsx]

## Sheet: S3
TABLE S3 Average peaks of biomarker proteins in clinical and environmental strains of Elizabethkingia species by Microflex LT/SH
Species	Strains	Average of L29	SE	Average of L30	SE	Average of S21	SE	Average of YtxH domain-containing proteins	SE		MALDI Biotyper	ANI and dDDH analysis
Elizabethkingia anophelis1	type strain	7032.29	0.219331	6317.51	0.179209	7642.52	0.16145	12127.1	0.437591		E. anophelis	E. anophelis
	26380	7031.52	0.611362	6317.33	0.347347	7641.53	0.901129	12126.3	0.768275		E. anophelis	E. anophelis
	27288	7032.68	0.226861	6318.13	0.284598	7642.91	0.134373	12127.7	0.671324		E. anophelis	E. anophelis
	27513	7032.1	0.160169	6317.57	0.143471	7642.53	0.0611882	12126.7	0.609019		E. anophelis	E. anophelis
	27521	7032.17	0.254256	6317.51	0.265831	7642.48	0.260357	12128.2	0.642827		E. anophelis	E. anophelis
	35834	7032.49	0.103586	6317.78	0.154738	7642.85	0.143478	12127.6	0.522255		E. anophelis	E. anophelis
	37341	7032.15	0.2701	6317.56	0.25026	7642.41	0.320437	12127.9	0.302893		E. anophelis	E. anophelis
	GS761	7031.68	0.689115	6317.27	0.816893	7641.77	0.798865	12129.3	0.315221		E. anophelis	E. anophelis
	GS777	7032.29	0.658289	6317.95	0.629567	7642.46	0.707753	12128.1	0.267421		E. anophelis	E. anophelis
	GS780	7033.11	0.576607	6318.4	0.408749	7643.15	0.492266	12127.8	0.966367		E. anophelis	E. anophelis
Elizabethkingia argenteiflava2	type strain	7087.59	0.226261	6273.5	0.287889	7646.37	0.188032	12056.1	0.608164		Elizabethkingia sp.	E. argenteiflava
Elizabethkingia bruuniana3	type strain	7032.26	0.157143	6333.38	0.153343	7585.59	0.142569	12126.8	0.110073		E. miricola	E. bruuniana
	CCUG 69504	7032.24	0.570854	6334.28	0.375412	7585.76	0.43896	12125.4	0.495758		E. miricola	E. bruuniana
	CCUG 69513	7032.55	0.436406	6334.32	0.625647	7585.82	0.28673	12126.5	0.527856		E. miricola	E. bruuniana
	CCUG 69522	7032.15	0.162438	6333.33	0.164542	7585.62	0.104528	12126.9	0.105195		E. miricola	E. bruuniana
Elizabethkingia meningoseptica4	type strain	7032.37	0.066	6283.97	0.122352	7656.74	0.0856388	12107.3	0.457782		E. meningoseptica	E. meningoseptica
	CCUG 69507	7033.06	0.322949	6284.65	0.271857	7657.25	0.285808	12108.3	0.414118		E. meningoseptica	E. meningoseptica
	CCUG 69515	7031.99	0.743178	6283.84	0.837397	7656.8	0.233923	12108.2	0.574609		E. meningoseptica	E. meningoseptica
	25547	7032.34	0.172986	6284.25	0.242809	7656.77	0.172772	12108	0.277218		E. meningoseptica	E. meningoseptica
Elizabethkingia miricola3	type strain	7031.73	0.242396	6333.11	0.371395	7585.25	0.249351	12126.4	0.161264		E. miricola	E. miricola
	CCUG 69494	7032.64	0.554162	6333.77	0.778332	7585.55	0.306943	12128.6	0.476577		E. miricola	E. miricola
	CCUG 69519	7032.1	0.215815	6333.41	0.243319	7585.3	0.239529	12126.9	0.255961		E. miricola	E. miricola
	35660	7032.31	0.169393	6332.73	0.413212	7585.73	0.0472229	12127	0.397977		E. miricola	E. miricola
	GS778	7032.61	0.39682	6333.82	0.473122	7586.04	0.348835	12127.6	0.487489		E. miricola	E. miricola
Elizabethkingia ursingii5	type strain	7032.12	0.0415452	6333.49	0.21816	7585.67	0.14481	12099.9	0.313857		E. miricola	E. ursingii
	CCUG 69498	7032.99	0.473607	6333.89	0.47006	7585.98	0.222643	12098.9	0.248375		E. miricola	E. ursingii
	CCUG 69517	7033.19	0.232409	6333.77	0.231633	7585.77	0.216578	12099.9	0.459624		E. miricola	E. ursingii
Elizabethkingia occulta6	type strain	7060.08	0.0842971	6333.53	0.0430581	7585.72	0.0893868	12126.9	0.166733		E. miricola	E. occulta
	CCUG 69497	7061.21	0.644643	6334.8	0.732691	7586.52	0.787557	12127.2	0.511523		E. miricola	E. occulta
1 The theoretical masses of L29, L30, S21 and YtxH domain-containing proteins are m/z 7032.1, m/z 6317.5, m/z 7643.0 and m/z 12125.7, respectively.
2 The theoretical masses of L29, L30, S21 and YtxH domain-containing proteins are m/z 7088.2, m/z 6274.4, m/z 7647.0 and m/z 12052.8, respectively.
3 The theoretical masses of L29, L30, S21 and YtxH domain-containing proteins are m/z 7032.1, m/z 6333.5, m/z 7585.9 and m/z 12125.7, respectively.
4 The theoretical masses of L29, L30, S21 and YtxH domain-containing proteins are m/z 7032.1, m/z 6283.5, m/z 7657.0 and m/z 12106.7, respectively.
5 The theoretical masses of L29, L30, S21 and YtxH domain-containing proteins are m/z 7032.1, m/z 6333.5, m/z 7585.9 and m/z 12098.7, respectively.
6 The theoretical masses of L29, L30, S21 and YtxH domain-containing proteins are m/z 7060.1, m/z 6333.5, m/z 7585.9 and m/z 12125.7, respectively.
